# Supplementary material for: The Impact of Pre- and Probiotic Product Combinations on Ex vivo Growth of Avian Pathogenic Escherichia coli and Salmonella Enteritidis
Source: Microorganisms. 2022 Jan 7;10(1):121. doi: 10.3390/microorganisms10010121 (PMC8778165; doi:10.3390/microorganisms10010121)
Supplement: Supplementary file 1 [file microorganisms-10-00121-s001.zip]

Archive with 1 entries (1 files):
- microorganisms-1533481-supplementary.pdf
